# Supplementary material for: Lysolecithin Improves Lipid Metabolism and Gut Microbiota: An Integrated Transcriptome and Microbiome Analysis in Largemouth Bass (Micropterus salmoides) Fed Stearin-Based High-Lipid Diets
Source: Metabolites. 2026 Apr 27;16(5):297. doi: 10.3390/metabo16050297 (PMC13208315; doi:10.3390/metabo16050297)
Supplement: Supplementary file 1 [file metabolites-16-00297-s001.zip]

Archive with 1 entries (1 files):
- metabolites-4221803-supplementary.pdf
